# Supplementary material for: Network Pharmacology Study on Morus alba L. Leaves: Pivotal Functions of Bioactives on RAS Signaling Pathway and Its Associated Target Proteins against Gout
Source: Int J Mol Sci. 2021 Aug 29;22(17):9372. doi: 10.3390/ijms22179372 (PMC8431517; doi:10.3390/ijms22179372)
Supplement: Supplementary file 1 [file ijms-22-09372-s001.zip]

Archive with 2 entries (2 files):
- Supplementary Table S2.csv
- Supplementary Table S1.csv
