# Supplementary material for: Network Pharmacology Study on Morus alba L. Leaves: Pivotal Functions of Bioactives on RAS Signaling Pathway and Its Associated Target Proteins against Gout
Source: Int J Mol Sci. 2021 Aug 29;22(17):9372. doi: 10.3390/ijms22179372 (PMC8431517; doi:10.3390/ijms22179372)
Supplement: Supplementary file 1 [file ijms-22-09372-s001.zip › Supplementary Table S2.csv]

The number of 3,016 gout-related targets	The number of 67 final overlapping targets
A1CF	ADORA3
A2M	DNMT3B
AAA1	CDA
AAAS	ADORA2A
AADACL2-AS1	GAPDH
AAVS1	ADK
ABCA1	HSPA8
ABCA4	ADA
ABCB1	TYMP
ABCC11	EHMT1
ABCC2	PNP
ABCC3	EHMT2
ABCC4	HSPA5
ABCC5	SLC5A2
ABCC6	CA1
ABCC8	GRK1
ABCC9	CA2
ABCF1	SLC22A6
ABCG1	PPARA
ABCG2	PAM
ABHD6	GSTK1
ABO	ACP1
ACACA	HMGCR
ACAD8	NOD1
ACADM	RARB
ACADS	PTGER2
ACAN	S1PR3
ACE	PRKCA
ACKR3	PLA2G2A
ACOT7	PPARG
ACOXL	PTGER4
ACP1	PLA2G4A
ACP5	GABBR1
ACR	PPARD
ACSBG1	S1PR1
ACTA2	TRPV1
ACTB	CNR1
ACTBL2	CNR2
ACTG1	SPHK2
ACTG2	GPBAR1
ACTN1	RORA
ACVR2A	TLR4
ADA	CYP17A1
ADA2	SHBG
ADAD1	VDR
ADAM10	AR
ADAM11	ESR2
ADAM15	ESR1
ADAM17	EBP
ADAM8	CYP19A1
ADAMTS12	CHEK2
ADAMTS3	HPSE
ADAMTS4	SCD
ADAMTS5	PLG
ADAMTS7	DHODH
ADAMTS9	PARP2
ADAR	CCND1
ADARB1	PARP1
ADCAD2	AKT1
ADCYAP1R1	BCHE
ADGRE2	MIF
ADGRE5	SHH
ADGRG1	RORC
ADI1	ABCB1
ADIPOQ	HSD11B2
ADIPOR1	PTPN2
ADIPOR2	PRF1
ADK
ADM
ADORA2A
ADORA3
ADPGK-AS1
ADRA1A
ADRA2B
ADRB2
ADRB3
ADRM1
ADSL
AFF1
AFF3
AFP
AGBL2
AGBL3
AGER
AGPAT1
AGT
AGTR1
AGTR2
AGXT2
AHI1
AHNAK
AHR
AHSA1
AHSG
AICDA
AIF1
AIFM2
AIM2
AIMP1
AIMP2
AIRE
AKAP12
AKIRIN2
AKR1D1
AKT1
AKT2
ALB
ALCAM
ALDH16A1
ALDH1A1
ALDH1A2
ALDH1A3
ALDH2
ALG1L3P
ALOX12
ALOX15
ALOX5
ALOX5AP
ALPK1
ALPL
ALPP
ALX4
AMACR
AMD1
AMD1P2
AMH
AMOT
AMPD1
AMPD2
ANG
ANGPT1
ANGPT2
ANGPTL4
ANK1
ANKH
ANKRD55
ANO8
ANP32B
ANPEP
ANXA1
ANXA2
ANXA3
ANXA4
ANXA5
ANXA6
AOC1
AP2S1
AP4B1-AS1
AP5B1
APAF1
APC
APCS
APLN
APOA1
APOA2
APOB
APOBEC3C
APOE
APOL6
APOM
APP
APRT
APRTD
AQP1
AQP9
AR
ARC
AREG
ARG1
ARG2
ARHGAP24
ARHGEF2
ARHGEF25
ARHGEF5
ARHGEF7
ARID5B
ARL15
ARMD1
ARMH1
ARNTL
ARNTL2
ARPC1A
ARRB1
ARRB2
ARTS
ASAH1
ASB15
ASB15-AS1
ASCC1
ASF1A
ASIC1
ASIC3
ASIP
ASPA
ASPM
ASPN
ASPSCR1
ASRGL1
ATAT1
ATF2
ATF3
ATF6B
ATF7IP
ATG16L1
ATG5
ATHS
ATIC
ATM
ATN1
ATOH1
ATP1A1
ATP1A4
ATP6V1G1
ATP6V1G2
ATP6V1G2-DDX39B
ATP6V1H
ATP7A
ATP7B
ATR
ATRIP
ATRNL1
ATXN2
AURKA
AZGP1
B3GAT1
B3GNT2
B3GNT9
B3GNTL1
B4GALT1
B4GALT1-AS1
B4GALT7
BABAM2
BACE2
BACH2
BAG6
BAIAP2
BAIAP2L1
BAK1
BANK1
BANP
BARTS3
BATF
BAX
BAZ1B
BBC3
BCAS3
BCHE
BCKDHA
BCL2
BCL2A1
BCL2L1
BCL2L11
BCL2L12
BCL2L15
BCL3
BCL6
BCL7B
BCR
BCS1L
BDKRB2
BDNF
BECN1
BEST1
BET1
BGLAP
BGN
BHLHE41
BIRC2
BIRC3
BIRC5
BLK
BMP10
BMP2
BMP4
BMP5
BMP6
BMS1
BMS1P20
BMX
BPI
BRAF
BRD1
BRD2
BRD3
BRD4
BRS3
BSG
BTF3P11
BTG3
BTK
BTLA
BTN1A1
BTNL2
C18orf25
C1QTNF3
C1QTNF6
C2
C20orf181
C2-AS1
C2orf16
C3
C3AR1
C3orf67
C3orf67-AS1
C4A
C4B
C4B_2
C5
C5AR1
C5-OT1
C6orf47
C9orf72
CA1
CA2
CA3
CABIN1
CACNA1S
CALCRL
CALD1
CALHM6
CALM1
CALM2
CALM3
CALR
CAMKMT
CAMP
CAPG
CAPRIN1
CARD8
CARD9
CARMIL1
CASC3
CASP1
CASP10
CASP12
CASP3
CASP5
CASP7
CASP8
CASP9
CASR
CAST
CASTOR1
CAT
CAV1
CAV2
CAVIN2
CBLIF
CBLL2
CCAL1
CCAL2
CCDC134
CCDC88C
CCHCR1
CCK
CCKBR
CCL1
CCL11
CCL13
CCL14
CCL17
CCL18
CCL19
CCL2
CCL20
CCL21
CCL22
CCL23
CCL24
CCL25
CCL26
CCL27
CCL28
CCL3
CCL3L1
CCL4
CCL4L1
CCL4L2
CCL5
CCL7
CCL8
CCN1
CCN2
CCN4
CCN5
CCN6
CCNB1
CCND1
CCNG2
CCR1
CCR10
CCR2
CCR3
CCR4
CCR5
CCR6
CCR7
CCR9
CCRL2
CCT
CCT3
CD109
CD14
CD160
CD163
CD19
CD1C
CD1D
CD2
CD209
CD22
CD226
CD244
CD247
CD248
CD27
CD274
CD276
CD28
CD2AP
CD34
CD36
CD38
CD3E
CD4
CD40
CD40LG
CD44
CD46
CD47
CD48
CD5
CD55
CD58
CD59
CD6
CD63
CD68
CD69
CD70
CD74
CD79A
CD80
CD82
CD83
CD84
CD86
CD8A
CD9
CD93
CDA
CDAN1
CDAN2
CDC42
CDC42EP1
CDC42EP3
CDC73
CDCA5
CDCP1
CDH11
CDK1
CDK2
CDK2AP2
CDK4
CDK5R1
CDK5RAP2
CDK6
CDK7
CDKAL1
CDKN1A
CDKN1B
CDKN2A
CDKN2B-AS1
CDKN2C
CDKN2D
CDKN3
CDR1-AS
CDR3
CDSN
CEACAM8
CEBPB
CEBPD
CECR
CELF2
CEMIP
CENPE
CENPJ
CEP70
CEP89
CERNA3
CFB
CFDP1
CFH
CFLAR
CFTR
CGA
CGAS
CHAT
CHD7
CHEK2
CHGA
CHI3L1
CHID1
CHN2
CHP1
CHRM3
CHRNA7
CHST3
CHST4
CHUK
CIAO1
CIAO3
CIB1
CIC
CIITA
CILP
CIP2A
CIRBP
CISH
CIZ1
CLCNKB
CLDN1
CLDN4
CLDN6
CLDN7
CLEC10A
CLEC12A
CLEC16A
CLEC1B
CLEC4A
CLEC4E
CLEC5A
CLEC6A
CLEC7A
CLIC1
CLN8
CLNK
CLOCK
CLSTN2
CLTA
CLU
CLYBL
CMKLR1
CMTX5
CNIH2
CNN2
CNNM3-DT
CNR1
CNR2
CNTFR
CNTN2
CNTN5
CNTRL
COASY
COG2
COG6
COL11A2
COL11A2P1
COL12A1
COL18A1
COL1A1
COL1A2
COL2A1
COL4A1
COL4A5
COL9A2
COLQ
COMMD1
COMP
COPD
CORIN
COTL1
COX1
COX2
COX5A
COX8A
CP
CPA1
CPA4
CPB1
CPB2
CPOX
CPP
CPQ
CR1
CR2
CRABP1
CRABP2
CREB1
CREB3
CREBBP
CREBRF
CREG1
CRH
CRHR1
CRHR2
CRIP3
CRISP2
CRISP3
CRK
CRKL
CRP
CRYGD
CSE1L
CSF1
CSF1R
CSF2
CSF2RA
CSF3
CSF3R
CSK
CSMD3
CSNK1E
CSNK2B
CSRP3
CST3
CST7
CSTF3
CT69
CTH
CTHRC1
CTIF
CTLA4
CTNNB1
CTRB1
CTSB
CTSC
CTSD
CTSK
CTSL
CTSS
CUL1
CUL5
CUX1
CUX2
CX3CL1
CX3CR1
CXCL1
CXCL10
CXCL11
CXCL12
CXCL13
CXCL16
CXCL2
CXCL3
CXCL5
CXCL6
CXCL8
CXCL9
CXCR1
CXCR2
CXCR3
CXCR4
CXCR5
CXCR6
CYB5A
CYBA
CYBB
CYCS
CYCSP51
CYCSP52
CYLD
CYP17A1
CYP19A1
CYP1A1
CYP1A2
CYP21A2
CYP26A1
CYP26B1
CYP2B6
CYP2C19
CYP2C8
CYP2D6
CYP2E1
CYP2R1
CYP3A4
CYP3A5
CYP4F23P
CYP4F3
CYP4V2
CYP7A1
CYP7B1
CYRIB
CYSLTR1
DARS2
DAXX
DBA2
DBP
DBR1
DCC
DCDC2C
DCK
DCLK3
DCLRE1C
DCTN4
DCTN6
DDA1
DDAH1
DDAH2
DDIT4
DDR1
DDR1-DT
DDR2
DDX39A
DDX39B
DDX58
DDX6
DECR1
DEDD
DEF6
DEFA1
DEFA3
DEK
DENND1A
DFNX1
DGKQ
DHCR7
DHFR
DHODH
DHX16
DHX32
DHX40
DICER1
DKK1
DKK2
DKK3
DLACD
DLEU7
DLG2
DLL1
DMD
DNAH8
DNAJA2
DNAJB1
DNAJB1P1
DNAJB4
DNAJB6
DNAJC14
DNASE1
DNASE1L3
DNASE2
DNER
DNM1L
DNMT1
DNMT3B
DNTT
DOCK2
DOT1L
DPEP1
DPP4
DR1
DRAIC
DRD2
DRD5
DSPP
DST
DUSP1
DUSP2
DUSP22
DUSP8
DVL2
DYRK1A
E2F2
EBAG9
EBF3
EBI3
EBNA1BP2
EBP
EDN1
EDNRA
EDNRB
EFEMP1
EFEMP2
EFHC2
EFNB1
EFNB2
EGF
EGFL8
EGFR
EGLN1
EGR1
EGR2
EHMT1
EHMT2
EHMT2-AS1
EIF2AK2
EIF4E
EIF4EBP1
EIF4G1
ELANE
ELAVL1
ELAVL2
ELF3
ELK3
ELMO1
ELN
EMCN
EMD
ENG
ENGASE
ENHO
ENO1
ENOX1
ENPP1
ENPP2
ENTPD1
EOMES
EPAS1
EPB41L5
EPB42
EPHA1
EPHA3
EPHB1
EPHB2
EPO
ERAP2
ERBB2
ERBB3
ERCC2
EREG
ERG
ERICH1
ERV3-1
ERVK-32
ERVK-6
ESR1
ESR2
ESRRB
ETFA
ETS1
ETS2
ETV7-AS1
EXOC4
EXOSC1
EXT1
EZH2
F10
F2
F2R
F2RL1
F3
F5
F9
FABP5
FADD
FADS1
FADS2
FAM107A
FAM167A
FAM215A
FAM53A
FAM53B
FAM86MP
FAP
FAS
FASLG
FAT1
FBL
FBXO2
FBXO22
FBXW8
FCER2
FCGR1A
FCGR1B
FCGR2A
FCGR2B
FCGR2C
FCGR3A
FCGR3B
FCGRT
FCN1
FCN2
FCRL3
FCRL4
FCRLA
FER1L4
FGB
FGD1
FGF1
FGF13
FGF2
FGF21
FGF23
FGF4
FGF7
FGF9
FGFR1
FGFR2
FGFR3
FHL1
FHL2
FHL5
FIP1L1
FKBP5
FLACC1
FLG
FLNA
FLNB
FLT1
FLT3
FLT3LG
FLT4
FMR1
FMR1-IT1
FN1
FNDC4
FOLR1
FOLR2
FOS
FOSB
FOSL1
FOXA2
FOXC1
FOXJ1
FOXJ3
FOXO1
FOXO3
FOXO4
FOXP1
FOXP3
FPGS
FPLD2
FPR1
FPR2
FRAXA
FRK
FRZB
FSCN1
FST
FSTL1
FSTL3
FSTL4
FTL
FTO
FURIN
FUT4
FXYD2
G0S2
G3BP1
G6PC
GAB2
GABBR1
GABBR2
GABPA
GAD2
GADD45A
GADD45B
GADD45GIP1
GALNT18
GALNT3
GAPDH
GAPLINC
GARS1
GART
GAS5
GAS6
GAST
GATA1
GATA2
GATA3
GATA3-AS1
GATA4
GC
GCFC2
GCG
GCH1
GCHFR
GCK
GCKR
GCLC
GCM2
GCY
GDAP1
GDE1
GDF11
GDF15
GDF2
GDF5
GDNF
GDPD5
GEM
GFRA1
GGCT
GGH
GGT1
GGT2
GGT6
GGTLC1
GGTLC3
GGTLC4P
GGTLC5P
GH1
GHRH
GHRL
GHSR
GIN1
GIT2
GJA1
GLB1
GLCCI1
GLI1
GLI2
GLP1R
GLRA3
GLS
GNA11
GNA12
GNAQ
GNB3
GNL1
GNS
GORASP1
GP6
GPANK1
GPATCH8
GPBAR1
GPC1
GPC5
GPER1
GPI
GPLD1
GPN1
GPR15
GPR3
GPR39
GPR42
GPR65
GPRC5A
GPSM3
GPT
GPX1
GRAP2
GRB2
GREM1
GRHL3
GRIA1
GRIK4
GRK1
GRK2
GRK5
GRK6
GRN
GRP
GRPR
GSD1A
GSD7
GSDMB
GSDME
GSK3B
GSN
GSTK1
GSTM1
GSTM2
GSTP1
GSTT1
GTF2H1
GTF2I
GTF2IRD1
GTF3C2
GTS
GUCY1B2
GUSB
GYS1
GZMA
GZMB
GZMM
H1-2
H1-6
H19
H2AC1
H2AC4
H2AC5P
H2AC6
H2BC1
H2BC2P
H2BC4
H2BP5
H2BS1
H3C2
H3P13
H3P19
H3P23
H3P28
H3P40
H3P43
H3P44
H3P8
H4-16
H4C1
H4C11
H4C12
H4C13
H4C14
H4C15
H4C2
H4C3
H4C4
H4C5
H4C6
H4C8
H4C9
HAGH
HAM
HAMP
HAPLN1
HARS1
HARS2
HAS1
HAS3
HAVCR1
HAVCR2
HCG17
HCG18
HCG22
HCG27
HCG9
HCLS1
HCP5
HCRTR1
HDAC1
HDAC3
HDAC4
HDAC5
HDAC6
HDAC9
HDC
HDGF
HECTD4
HES1
HESX1
HEXA
HEXB
HFE
HGF
HHIP
HIF1A
HIP1
HIPK2
HIVEP3
HK1
HK2
HLA-A
HLA-B
HLA-C
HLA-DMA
HLA-DMB
HLA-DOA
HLA-DOB
HLA-DPA1
HLA-DPA2
HLA-DPB1
HLA-DPB2
HLA-DQA1
HLA-DQA2
HLA-DQB1
HLA-DQB2
HLA-DQB3
HLA-DRA
HLA-DRB1
HLA-DRB2
HLA-DRB3
HLA-DRB4
HLA-DRB5
HLA-DRB6
HLA-DRB9
HLA-E
HLA-G
HLA-P
HLA-S
HLF
HMGA2
HMGB1
HMGCR
HMMR
HMOX1
HNF1A
HNF1A-AS1
HNF1B
HNF4G
HNFJ1
HNFJ2
HNFJ4
HNRNPA1P2
HNRNPA2B1
HNRNPC
HNRNPDL
HOOK1
HOOK2
HOTAIR
HOXB2
HOXC6
HOXD10
HOXD11
HOXD13
HOXD4
HOXD9
HP
HPGDS
HPLH1
HPN
HPRT1
HPSE
HRAS
HRG
HRH
HRH4
HSD11B1
HSD11B2
HSD17B6
HSD17B8
HSP90AA1
HSP90B1
HSP90B2P
HSPA14
HSPA1A
HSPA1B
HSPA1L
HSPA4
HSPA5
HSPA8
HSPB1
HSPB2
HSPB3
HSPB8
HSPBP1
HSPD1
HT
HTD2
HTR1A
HTR2A
HTRA1
HYAL2
IAD
IAPP
IBD5
IBTK
ICA1
ICAM1
ICAM3
ICOS
ICOSLG
ID1
IDDM13
IDDM7
IDDM8
IDO1
IDO2
IER3
IFI16
IFI27
IFI35
IFI44
IFI44L
IFIH1
IFIT1
IFIT2
IFNA1
IFNA13
IFNB1
IFNG
IFNGR1
IFNGR2
IFNL1
IFNL2
IFNLR1
IFT172
IGAN1
IGF1
IGF1R
IGF2
IGFBP1
IGFBP3
IGFBP4
IGFBP5
IGFBP6
IGFBP7
IGH
IGHA1
IGHG3
IGHV1-69
IGHV3-52
IGHV3-69-1
IGHV3OR16-7
IGHV5-78
IGKC
IGKV1D-8
IGKV2-29
IGKV3-20
IGKV3D-15
IGLON5
IKBKB
IKBKE
IKZF2
IKZF3
IL10
IL10RA
IL10RB
IL11
IL11RA
IL12A
IL12B
IL12RB1
IL12RB2
IL13
IL15
IL15RA
IL16
IL17A
IL17B
IL17D
IL17F
IL17RA
IL17RC
IL17RD
IL18
IL18BP
IL18R1
IL18RAP
IL19
IL1A
IL1B
IL1F10
IL1R1
IL1R2
IL1RAP
IL1RAPL1
IL1RN
IL2
IL20
IL20RA
IL20RB
IL21
IL21R
IL22
IL22RA1
IL23A
IL23R
IL24
IL25
IL26
IL27
IL27RA
IL2RA
IL2RB
IL2RG
IL3
IL32
IL33
IL34
IL36B
IL37
IL4
IL4I1
IL4R
IL5
IL5RA
IL6
IL6R
IL6ST
IL7
IL7R
IL9
IL9R
ILF3
IMPACT
INHBA
INHBC
INHBE
INPP5D
INPP5K
INS
INSR
INSRR
INTS4
IP6K3
IRAK1
IRAK2
IRAK3
IRAK4
IRF1
IRF3
IRF4
IRF5
IRF8
IRS1
IRX1
IRX5
ISG15
ISG20
ISL1
ISYNA1
ITCH
ITGA1
ITGA2
ITGA2B
ITGA4
ITGA5
ITGA6
ITGA9
ITGAE
ITGAL
ITGAM
ITGAV
ITGAX
ITGB1
ITGB2
ITIH1
ITIH4
ITPR2
ITPR3
ITSN1
IVNS1ABP
JAG1
JAK1
JAK2
JAK3
JAM2
JAM3
JAZF1
JTB
JUN
JUNB
JUND
KANK4
KAT2A
KAT5
KAT7
KCNA4
KCNIP3
KCNJ1
KCNMA1
KCNQ1
KDM6A
KDM6B
KDR
KEAP1
KHDRBS1
KHSRP
KIAA1109
KIDINS220
KIF26B
KIF5A
KIFBP
KIR2DL1
KIR2DL2
KIR2DL3
KIR2DL5A
KIR2DL5B
KIR2DS1
KIR2DS2
KIR2DS3
KIR2DS4
KIR2DS5
KIR3DL1
KIR3DL2
KIR3DS1
KIT
KITLG
KL
KLF12
KLF2
KLF4
KLF6
KLK1
KLK3
KLRB1
KLRC1
KLRC2
KLRC4-KLRK1
KLRD1
KLRK1
KMT2A
KNG1
KPNA1
KPNA2
KRIT1
KRT13
KRT16
KRT20
KRT5
KRT7
KRT8
KRT8P26
KRTAP5-9
KRTCAP3
KYNU
LAG3
LAIR1
LAIR2
LAMA3
LAMP3
LAMTOR2
LANCL1
LARS1
LARS2
LAT
LATS2
LBH
LBP
LBR
LCAT
LCE3B
LCE3C
LCK
LCN2
LDHD
LDLR
LECT2
LEP
LERFS
LGALS1
LGALS2
LGALS3
LGALS3BP
LGALS8
LGALS9
LHFPL3
LHX2
LIF
LIFR
LIG4
LILRA1
LILRA2
LILRA3
LILRB1
LILRB2
LILRB3
LINC00243
LINC00273
LINC00294
LINC00452
LINC00824
LINC01010
LINC01104
LINC01185
LINC01193
LINC01229
LINC01405
LINC01460
LINC01672
LINC01748
LINC01934
LINC02196
LINC02210-CRHR1
LINC02356
LINC02357
LINC02537
LINC02571
LINC02605
LINC02649
LINC02656
LINC-ROR
LMLN
LMNA
LNCPRESS1
LNPEP
LNS
LOC100505909
LOC100506023
LOC102723407
LOC102724197
LOC102724334
LOC102724971
LOC102725035
LOC105379528
LOC106007493
LOC107987462
LOC390714
LOH19CR1
LONP1
LOX
LOXL2
LPA
LPAR1
LPAR2
LPAR3
LPIN2
LRAT
LRG1
LRIG1
LRIT1
LRP1
LRP2
LRP5
LRP6
LRPAP1
LRPPRC
LRRC18
LRRC31
LSP1
LST1
LTA
LTB
LTB4R
LTB4R2
LTBR
LVRN
LY6G5B
LY6G5C
LY6G6C
LY6G6D
LY6G6F
LY96
LYVE1
LYZ
MAA
MAB21L2
MACIR
MACROD1
MAF
MAGEE1
MAGI3
MAL
MALAT1
MALT1
MANF
MAP1LC3A
MAP1LC3B
MAP2K1
MAP2K4
MAP2K7
MAP3K11
MAP3K2
MAP3K3
MAP3K4
MAP3K5
MAP3K7
MAP4K2
MAP4K3
MAPK1
MAPK10
MAPK13
MAPK14
MAPK3
MAPK6
MAPK8
MAPK9
MAPT
MARCHF1
MARCKS
MARCO
MARF1
MARK1
MARK2
MASP1
MASP2
MAST3
MBD2
MBD4
MBL2
MBL3P
MBNL1
MBP
MCAM
MCCD1
MCKD1
MCL1
MDC1
MDC1-AS1
MDGA2
MDK
MDM2
MDM4
MECOM
MECP2
MEFV
MEG3
MEN1
MEPE
MERTK
MET
METTL3
MFAP1
MFAP4
MFSD4B
MGARP
MGAT5
MIA
MIA3
MIB1
MICA
MICB
MIF
MIF-AS1
MINDY4
MIP
MIR106A
MIR10A
MIR1246
MIR125A
MIR126
MIR132
MIR135B
MIR137
MIR140
MIR141
MIR142
MIR143
MIR145
MIR146A
MIR147A
MIR148B
MIR150
MIR152
MIR155
MIR155HG
MIR16-1
MIR17
MIR17HG
MIR181D
MIR182
MIR183
MIR188
MIR18A
MIR1908
MIR192
MIR193A
MIR196A2
MIR199A1
MIR199A2
MIR19A
MIR19B1
MIR200C
MIR203A
MIR204
MIR20A
MIR21
MIR210
MIR212
MIR214
MIR219A2
MIR22
MIR221
MIR222
MIR223
MIR23A
MIR23B
MIR26B
MIR27A
MIR27B
MIR29A
MIR29B1
MIR29B2
MIR301A
MIR302B
MIR30A
MIR31
MIR320A
MIR323A
MIR338
MIR33A
MIR346
MIR34A
MIR34B
MIR34C
MIR363
MIR372
MIR382
MIR410
MIR421
MIR432
MIR448
MIR451A
MIR4701
MIR4764
MIR486-1
MIR488
MIR498
MIR499A
MIR506
MIR5100
MIR522
MIR539
MIR551B
MIR5571
MIR573
MIR590
MIR6089
MIR613
MIR633
MIR642A
MIR650
MIR663A
MIR671
MIR6716
MIR6785
MIR708
MIR7-1
MIR7-2
MIR7-3
MIR760
MIR762
MIR766
MIR769
MIR887
MIR920
MIR98
MIR99B
MIRLET7B
MITF
MKI67
MLXIP
MLXIPL
MME
MMEL1
MMP1
MMP10
MMP12
MMP13
MMP14
MMP15
MMP16
MMP17
MMP19
MMP2
MMP20
MMP25
MMP3
MMP7
MMP8
MMP9
MMRN1
MNAT1
MOBP
MOG
MOK
MON2
MOS
MPG
MPIG6B
MPO
MPP1
MPV17
MRC1
MRE11
MRPL17
MRPL33
MS
MS4A1
MSC
MSD
MSH2
MSH3
MSH5
MSH5-SAPCD1
MSH6
MSI1
MSL
MSMB
MSRA
MST1
MSTN
MT1B
MTA1
MTCO2P12
MTCO3P1
MTDH
MTF1
MTHFR
MTMR3
MTNR1B
MTOR
MTR
MTRR
MTTP
MTX1
MUC1
MUC17
MUC2
MUC22
MUC3A
MUC3B
MUC4
MUC5AC
MUC5B
MUCL3
MUL1
MUTYH
MX1
MYBBP1A
MYC
MYCN
MYD88
MYDGF
MYL8P
MYO18B
MYO9B
N4BP1
NAA25
NADSYN1
NAF1
NALCN
NAMPT
NAT10
NAT2
NAT8
NAV2
NBN
NCAM1
NCF1
NCF2
NCF4
NCKIPSD
NCOA1
NCOA3
NCOA5
NCOR1
NCR3
ND1
NDST1
NDUFA13
NDUFA4L2
NDUFA7
NDUFS3
NEAT1
NEBL
NECAB2
NEDD9
NELFCD
NELFE
NELL1
NEU1
NEU3
NFAT5
NFATC1
NFATC2
NFE2L2
NFIA
NFIL3
NFKB1
NFKBIA
NFKBIB
NFKBIE
NFKBIL1
NFYA
NGF
NHS
NIPAL1
NKAP
NKAPL
NKX2-1
NLRC3
NLRC5
NLRP1
NLRP2
NLRP3
NLRP6
NLRX1
NM
NME1
NMNAT3
NMT1
NNAT
NOD1
NOD2
NONO
NONOP2
NOS1
NOS2
NOS3
NOTCH1
NOTCH2
NOTCH3
NOTCH4
NOX4
NPAS2
NPC2
NPHPL1
NPPA
NPPB
NPSR1
NQO1
NR1I2
NR1I3
NR1I4
NR2C2
NR2F1
NR3C1
NR4A1
NR4A2
NR4A3
NRBP1
NRG4
NRM
NRP1
NRSN1
NRXN2
NRXN2-AS1
NT5C2
NT5E
NTN1
NTRK1
NTT
NUCB2
NUDT11
NUDT17
NUMB
NUP35
NUP62
[truncated: 1,017 more rows]
