# Supplementary material for: Network Pharmacology Study on Morus alba L. Leaves: Pivotal Functions of Bioactives on RAS Signaling Pathway and Its Associated Target Proteins against Gout
Source: Int J Mol Sci. 2021 Aug 29;22(17):9372. doi: 10.3390/ijms22179372 (PMC8431517; doi:10.3390/ijms22179372)
Supplement: Supplementary file 1 [file ijms-22-09372-s001.zip › Supplementary Table S1.csv]

SEA: 363 targets	STP: 502 targets	SEA,STP overlapping targets: 140 targets
AKR1B1	AKR1B1	AKR1B1
PAOX	GBA	FUCA1
FUCA2	CA1	SLC29A1
FUCA1	TGM2	ADORA3
SLC29A1	CA9	ADORA1
ADORA3	VDR	DNMT3B
DNPH1	EGFR	CDA
ADORA1	MIF	ADORA2A
SLC28A2	NOS2	AHCY
DNMT3B	HTR6	GAPDH
CDA	TYR	ADK
ADORA2A	DAO	HSPA8
AMD1	KDM4E	TK1
P2RY2	KDM4A	ADORA2B
P2RY6	KDM4D	ADA
AHCY	KDM4C	IMPDH2
SRM	HCAR2	TYMP
DTYMK	P4HTM	EHMT1
GAPDH	DDO	ADH1A
ADK	HSP90AA1	PDCD4
QARS	TLR4	POLA1
HSPA8	FUCA1	PNP
TOP1	ADA	EHMT2
SMS	CDA	POLB
DOT1L	ADK	HSPA5
P2RY14	DPP4	SLC5A2
RARS	ADORA1	CA9
KMT5C	ADORA2A	CA12
SETDB1	ADORA3	CA14
P2RX1	HSPA8	CA1
TARS	GAPDH	OGA
TK1	AHCY	OGT
PRMT7	HSPA5	GRK1
ADORA2B	TK1	CA2
IMPDH1	MAPK1	AKR1B10
FUT6	MCL1	SLC22A6
RNASE1	PYGM	PPARA
RNASE2	PDCD4	PLA2G4B
HARS	CA2	OXER1
RNASEL	TYMS	CES2
GPR17	OGA	LPAR6
HLCS	CA12	PAM
P2RY11	GAA	FAAH
ADA	GSK3B	PHF8
IARS	PNP	GSTK1
PARG	PIM1	EPHX1
EZH1	EHMT1	FABP3
SUV39H1	EHMT2	ACP1
DNMT1	CA14	HAO1
RAC1	GRK1	HMGCR
IMPDH2	CCND1	KDM2A
MARS	F2	NOD1
P2RX4	IDO1	KDM4A
TYMP	CDK4	RARB
ATIC	CA7	CDC25B
PRMT1	CA13	KDM4C
PLCG1	HDAC1	PTGER2
UMPS	SLC5A1	EPHX2
KMT2A	TYMP	TBXAS1
CDC42	HK2	S1PR3
TK2	HK1	CDC25A
EHMT1	DNMT3B	S1PR4
TPMT	CDK9	NAAA
CD69	CSNK2A1	PRKCA
P2RY1	CCNT1	PLA2G2A
SETD7	CHRNA7	HSD17B3
HPRT1	FDFT1	S1PR5
ADH1A	NPC1L1	PPARG
PDCD4	PTGER2	TBXA2R
NPEPPS	PTGFR	FOLH1
POLA1	FNTA	PTGER4
PAX8	NR1H4	PLA2G4A
PNP	G6PD	FFAR4
INMT	GPBAR1	GABBR1
LGALS7	HSD11B1	FABP4
LGALS7B	ACLY	PTGFR
EHMT2	AR	LAP3
MAP3K7	CYP19A1	KDM4E
HSPA1A	POLB	PPARD
LGALS9	CDC25A	S1PR1
POLB	AKR1B10	TRPV1
TRPA1	FABP4	CNR1
NCOA3	PPARA	KDM5C
P2RY4	FABP3	SQLE
HSPA5	FABP5	MGLL
ST6GAL1	PPARD	CNR2
HEXA	FFAR1	SPHK2
HEXB	FABP2	NPC1L1
POLG	HSD11B2	CDC45
SLC5A2	HAO1	GPBAR1
CA9	UGT2B7	SRD5A1
CA12	SERPINA6	SRD5A2
CA14	SHBG	RORA
CA1	HSD17B3	NR1H4
FGF1	GABBR1	NR1H3
OGA	SLC22A6	SREBF2
FGF2	GABRA2	TRIM24
ERAP1	FNTB	TLR4
OGT	GABRB2	PRKCE
GRK1	GABRG2	LPAR5
CA2	ESR2	CYP17A1
LGALS3	PAM	SHBG
LGALS1	ALPL	SERPINA6
MGMT	AKR1A1	G6PD
B4GALT1	LTA4H	VDR
AHCYL1	PTGS1	AR
IL6	PTGS2	ESR2
AKR1B10	ACE	ESR1
TLR2	KDM5C	EBP
SLC22A6	PARP14	CYP19A1
SLC22A8	PARP1	CHEK2
PPARA	PARP10	CBFB
GPR84	CPA1	HPSE
PLA2G4B	TDP2	SCD
BBOX1	MME	PLG
OXER1	ECE1	TNKS
LPAR4	ERCC5	DHODH
GNAI1	FEN1	PARP2
GNAI3	PARP2	CCND1
CYP4F2	SRD5A1	PARP1
GABRQ	SRD5A2	PHLPP1
KDM7A	GRM5	AKT1
CES2	HTR7	ILK
LPAR3	DRD4	BCHE
SLC25A20	MPO	MAOB
LPAR6	HSD17B7	AKR1C1
DNM1	DPP7	MAOA
COL4A3BP	DRD3	MIF
P2RY10	CHRM2	SHH
CES1	CHRM1	UGT2B7
GNAO1	ADH1A	NR1H2
ACER2	SLC6A4	RORC
PAM	DPP8	ABCB1
MPEG1	DPP9	TAAR1
ADH7	SLC6A3	HSD11B2
KDM5A	GABRB3	PTPN1
GPR34	GABRA5	PTPN2
PLA2G2C	GABRA3	TAS2R31
POLM	GABRA1	NPY5R
FAAH	GABRA6	PRF1
PLA2G5	PHF8
FDPS	KDM2A
GGPS1	GSTK1
LPAR2	PTPN1
PHF8	NR0B2
GSTK1	CDC45
EPHX1	PTPRC
LPAR1	PPARG
GPR174	RXRA
FABP3	CYP26A1
BHMT	CYP26B1
SLCO2A1	RARG
S1PR2	RARB
SELL	RARA
CDC25C	FAAH
SLC6A11	TERT
SMPD2	FABP1
ADH1B	FFAR4
LTB4R	CACNA2D1
ACP1	RXRG
SELP	ALOX15
ENPP2	ALOX12
HAO1	PTGER4
HMGCR	RXRB
GSTM1	SLC16A1
KDM2A	GLRA1
NOD1	ABCC1
PLA2G4C	ABCB1
KDM4A	EPHX2
RARB	HMGCR
CDC25B	PTGES
KDM4C	PLG
PTGER2	TBXA2R
EPHX2	PLA2G4A
THRB	SCD
GSR	HTR2B
POLH	RORB
THRA	RORA
TBXAS1	SAE1
S1PR3	HNF4A
ENPEP	UBA2
CDC25A	CDC25B
POLL	PRKCG
POLK	PRKCD
SPHK1	PRKCE
S1PR4	PRKCH
ADH1C	PRKCQ
NAAA	CNR2
PLA2G10	DHCR7
PRKCA	PRKCA
PLA2G2A	PRKCB
HSD17B3	RORC
S1PR5	GCGR
PPARG	TRPV1
TBXA2R	PSEN2
FOLH1	CNR1
DAGLA	PIM3
PTGER4	CYP11B2
PTGIR	CXCR3
PLA2G4A	TSPO
FFAR4	GRIN1
SLC22A1	GNRHR
GSTA1	AVPR1A
GABBR2	BRD4
GABBR1	KDR
PTGER3	ALOX5AP
FABP4	MDM2
PTGFR	NPY5R
LAP3	PKM
GPR35	CRHR1
ATG4B	QPCT
KDM4E	ICMT
GABRR1	ROCK2
PPARD	ROCK1
S1PR1	MTNR1A
TRPV1	MTNR1B
CNR1	PTAFR
KDM5C	GCK
CPT2	NOD1
CA3	NOD2
SQLE	S1PR3
KAT5	S1PR1
PAFAH1B2	MAPK14
MGLL	KIF11
CNR2	CHRNA4
SOAT2	OPRD1
SPHK2	OPRK1
NPC1L1	TRIM24
CDC45	MCHR1
CD4	FKBP1A
GPBAR1	ADRA2A
ABCC4	ADRA2C
SRD5A1	IGF1R
SRD5A2	EPHX1
ST3GAL1	HRH3
RORA	SRC
SLC10A1	HRH4
NR1H4	STAT3
ABCB11	ALK
NR1H3	PSENEN
SREBF2	NCSTN
TRIM24	APH1A
VEGFA	PSEN1
TLR4	APH1B
PRKCE	CHRNB2
PLCG2	GRIN2B
ABCC2	CYP51A1
LPAR5	FOLH1
APEX1	OXER1
CYP17A1	KCNH2
SHBG	GRM1
SERPINA6	SLC22A2
G6PD	SLC47A1
VDR	SLC47A2
AR	ALOX5
ESR2	OPRM1
SLC10A2	TUBB1
ESR1	HDAC6
EBP	SLC6A15
GBA2	HPGD
CYP19A1	OPRL1
UGCG	PTGDR
EPHA7	BDKRB2
EPHA2	PTGES2
EPHA5	HTR1A
EPHA4	CYP17A1
EPHA8	PLK4
EPHB3	SIRT2
SLC22A3	ACP1
PDK2	TRPV4
MCHR2	ITGAL
CHEK2	LPAR6
CBFB	LPAR5
GUSB	IL2
HPSE	AKT1
PLAUR	PPM1B
PI4KA	PPP1CC
NR2E3	PPP5C
CCND3	PPP1CA
SCD	S1PR5
PIP5K1C	S1PR4
PLAU	FASN
PI4KB	ACACB
WNT3A	GPR119
MPL	IKBKE
TNKS2	TBK1
PLG	ICAM1
TNKS	ITGB2
DHODH	CES2
PARP2	PTPN2
STK38	RBP4
STAT1	GRIN2A
PLAT	GRIA2
GFER	HCRTR2
CCND1	HCRTR1
PARP1	PFKFB3
NEK9	MET
TLK2	CDK5R1
MAST1	DYRK1A
STK39	APP
FGFR1	TGFBR1
NEK5	CTSL
NEK7	CCR1
SRPK2	NTRK1
STK11	SMO
F7	CTSS
NIM1K	NR1H3
PRPF4B	ADRA1D
FADS1	ADRA1A
HUNK	ADRA1B
LATS1	MAPK11
SBK1	MKNK2
PHLPP1	BRPF1
TTPA	AURKA
AKT1	P2RX7
ILK	EZH2
SGK3	JAK2
BCHE	IDH1
NQO1	SYK
USP4	MTOR
USP5	PLK1
PCSK7	CFD
BCAT1	MAPK8
ELAVL1	PIK3CD
MAOB	PIK3CG
AKR1C1	MAPK9
NMUR2	CDK1
CALM1	CDK2
MAOA	PIK3CA
TOP2A	PDE10A
MIF	AGPAT2
TDP1	PIK3CB
CCR6	ITK
SHH	CCNA2
UGT2B7	GPR4
NR1H2	CTSB
GC	RAF1
CYP24A1	GHSR
CYP27B1	CCNB3
EPHB1	PGGT1B
EPHA1	MAP2K1
EPHA6	LRRK2
RORC	PDPK1
EPHB2	VCP
ABCB1	CSF1R
AGBL2	ABL1
GSTM2	AMPD3
GSTP1	PRF1
TAAR1	CCNB1
PHLPP2	CCNB2
TAS1R1	CDK5
CD81	NQO2
IL1B	PLA2G4B
HSD11B2	MGLL
PTPN1	HSD17B1
PTPN2	NR1I3
TAS2R31	CYP2C9
PIN1	NR3C1
NR0B1	HRH1
ADCY1	MAOA
NPY5R	MAOB
PRF1	CTSK
SMAD3	CCR2
	SCN2A
	SCN10A
	GPR139
	ELANE
	HSD3B1
	PGR
	KCNA5
	GPR88
	CTSH
	CACNA1B
	NAMPT
	C5AR1
	SPHK2
	OGT
	CHRM3
	ABCG2
	DRD2
	HTR2A
	HTR2C
	PDE9A
	CENPE
	HSD17B2
	LSS
	SELE
	POLA1
	NR1H2
	TTL
	AKR1C1
	PRSS1
	CTRC
	ACHE
	SSTR4
	BCL2
	TNF
	EBP
	ANPEP
	BACE2
	XPNPEP1
	LAP3
	PEPD
	XPNPEP2
	IMPDH2
	CASP3
	IRAK4
	SLC6A2
	AURKB
	RPS6KB1
	MMP13
	MMP9
	MMP1
	AKT2
	CHEK2
	CBFB
	METAP2
	DHODH
	RPS6KA3
	HPSE
	ILK
	ESR1
	CCKAR
	JAK3
	JAK1
	GPR55
	STS
	GPR18
	LDLR
	PLA2G7
	PDK1
	CDC7
	GLI1
	CALCRL
	PHLPP1
	CTSD
	SREBF2
	CYP2C19
	BCHE
	PTGER1
	SQLE
	PTPN6
	TBXAS1
	SIGMAR1
	SHH
	PREP
	GSK3A
	CCNE1
	MMP3
	DAPK3
	TAAR1
	CLK4
	TYK2
	CLK1
	CLK3
	DYRK2
	DCTPP1
	SIRT1
	EPHB4
	C1R
	RPS6KA5
	PIP4K2C
	GRK2
	MERTK
	BCAT2
	TLR9
	PHOSPHO1
	MKNK1
	TNKS
	CA6
	TTR
	CA5B
	CA5A
	SLC29A1
	TNNI3K
	ACVRL1
	ADORA2B
	SLC5A2
	DHFR
	NAAA
	BACE1
	CYP11B1
	FLT3
	PDE4A
	PDE4B
	PDE4D
	PDE4C
	CCNA1
	TRPM8
	CA4
	NR3C2
	AKR1C2
	TAS2R31
	HIF1A
	EPAS1
	PLA2G2A
	ATP12A
	AKR1C3
	MAPK10
	PDGFRA
	PSMB5
	PDGFRB
